# Supplementary material for: A computational framework to study sub-cellular RNA localization
Source: Nat Commun. 2018 Nov 2;9:4584. doi: 10.1038/s41467-018-06868-w (PMC6214940; doi:10.1038/s41467-018-06868-w)
Supplement: Supplementary file 4 — Supplementary Data 1 [file 41467_2018_6868_MOESM4_ESM.xlsx]

## Sheet: Probes
smiFISH PRIMARY PROBES
Primary probes consists of probe sequence PLUS a shared FLAP. Total probe length is around 60 bp.
Target gene	Probe name	Probe sequence	FLAP name	FLAP sequence (added at the 3' end of target sequence)
		(5' end on the left, 3' end on the right)		(5' end on the left, 3' end on the right)
hGAPDH	hGAPDH_P01	GGGTGGAATCATATTGGAACATGTAAACCATG	Y	TTACACTCGGACCTCGTCGACATGCATT
	hGAPDH_P02	AGCCAAATTCGTTGTCATACCAGGAAATGAGC
	hGAPDH_P03	TGGTGATGGGATTTCCATTGATGACAAGCTTC
	hGAPDH_P04	TTTACCAGAGTTAAAAGCAGCCCTGGTGAC
	hGAPDH_P05	TTTATTGATGGTACATGACAAGGTGCGGCTCC
	hGAPDH_P06	CAAAAGAAGATGCGGCTGACTGTCGAA
	hGAPDH_P07	TTCAAGGGGTCTACATGGCAACTGTGA
	hGAPDH_P08	TTCTCATGGTTCACACCCATGACGAACATGG
	hGAPDH_P09	GGCATTGCTGATGATCTTGAGGCTGTTGTC
	hGAPDH_P10	ACGCCTGCTTCACCACCTTCTTGATGTCATCA
	hGAPDH_P11	TCTCAGCCTTGACGGTGCCATGGAATTTG
	hGAPDH_P12	ACTTGATTTTGGAGGGATCTCGCTCCTGG
	hGAPDH_P13	GGACTGTGGTCATGAGTCCTTCCACGATA
	hGAPDH_P14	CAAAGTGGTCGTTGAGGGCAATGCCA
	hGAPDH_P15	AGTTGTCATGGATGACCTTGGCCAGG
	hGAPDH_P16	CAGTAGAGGCAGGGATGATGTTCTGG
	hGAPDH_P17	TCGCTGTTGAAGTCAGAGGAGACCAC
	hGAPDH_P18	GACCAAATCCGTTGACTCCGACCTTCACC
	hGAPDH_P19	TTCTCCATGGTGGTGAAGACGCCAGTG
	hGAPDH_P20	GTCTTACTCCTTGGAGGCCATGTGGG
	hGAPDH_P21	CCACAGTCTTCTGGGTGGCAGTGATG
	hGAPDH_P22	GTTCAGCTCAGGGATGACCTTGCCCA
	hGAPDH_P23	CAGGTCAGGTCCACCACTGACACGTT
	hGAPDH_P24	CTCAGTGTAGCCCAGGATGCCCTTGA
hRAB13	hRAB13_P01	CAAGCCCCTCTGCTATTTCTCCCCTGCTCA	X	CCTCCTAAGTTTCGAGCTGGACTCAGTG
	hRAB13_P02	TCAGTACTGGGAGGCTTGTTGCCGTTTCCTG
	hRAB13_P03	CTCGAAAGATTTCTCATCCGTGATGTCGTAT
	hRAB13_P04	AAAGGTGACGAAAATTCTGCATGGAGGCTTA
	hRAB13_P05	AGCAAATTCCCTAGTGTAGTGCCGAGCTA
	hRAB13_P06	GAGCCAACTTATCGGCCTGCTCCTTCTGCA
	hRAB13_P07	GCCTCCATGTCACATTTGTTCCCCAGCAA
	hRAB13_P08	CTATATCCACAGTGCGGATCTTGAAATCAATTCA
	hRAB13_P09	AACCAGAATTGTCGTGAGACTCTTCCTGTCT
	hRAB13_P10	CAGGGAGCACTTGTTGGTGTTCTTCTTGTCACAA
	hRAB13_P11	GCCAGCCGTGTCCCAGACTTGTAGTTTGATCTT
	hRAB13_P12	CAGTTATACCAGCTGACAACTCTCTGAATTCAGT
	hRAB13_P13	TCTTAGAGCCCTCTACTCTTGGTATCCCACC
	hRAB13_P14	CAATAATCCAAGTTACCCAAAACAGGAACATTTG
	hRAB13_P15	GCTCCACGGTAGTAGGCAGTAGTTATTGTCTTG
	hRAB13_P16	ATGTTTGCCCTGAAAACCCAGGTAAGGTC
	hRAB13_P17	AGGATTACTTTTGAGACAATTAGGAAAGAGGGG
	hRAB13_P18	ACCCCAGCCGAGGCATTCTCCTTGATGCTTT
	hRAB13_P19	AACTTGGCACTAGGAAAGTCTGAGGCTA
	hRAB13_P20	TGGCCTTTAATACCAAGAAAGACCATGACAA
	hRAB13_P21	TGCCGTTGTCTCCCTCAGGTTCAGCTTC
	hRAB13_P22	GGAACTAAAAGCCTCATCCACATTCATACTG
	hRAB13_P23	TCTGTCTCCCCCCAGATATTACTTTCACATTCCT
	hRAB13_P24	TAGCACTAGTTTCGAAAAATCGGATTCCATG
mKIF1C	mKIF1C_P01	AGTAAGAATAGTCGAAGGTGAAGCTTTTGGG	X	CCTCCTAAGTTTCGAGCTGGACTCAGTG
	mKIF1C_P02	CCCCTCTTCCACCTTTAGACCTCCTAGA
	mKIF1C_P03	GAGAGTTCCCACCCAAATTCTCCTTGAG
	mKIF1C_P04	ACGGTTCTTGCCTTATTTCCACAGTCCATGAGGT
	mKIF1C_P05	GCTCACCTCTACTGAATAGGAAAGCTGG
	mKIF1C_P06	CCTGCTGCTGAGATGCAAACTGCGGATC
	mKIF1C_P07	GGATAACCGTTGTGCTTTTGGGGCCGTAAGT
	mKIF1C_P08	CCAGTCAACTTGATGTCCACATCTACTTGG
	mKIF1C_P09	CTTCCCAAGCGTAGTCAGGGACTTATTG
	mKIF1C_P10	AGGCCACAGCGCTTGACAATGTTCTGTACTG
	mKIF1C_P11	CTGTTTCCTGACTTCAGCACCAGCGGCT
	mKIF1C_P12	GCTTCAATTTCTGCTCGTCCGTGGCGGAA
	mKIF1C_P13	TTTGAAGGGGAAGCGCAGCTTGCAATCAT
	mKIF1C_P14	GTCTCTATAGGGGATGAAATCCGACTTC
	mKIF1C_P15	TCCTTCTTCTTCACCCACAGTATCCCAG
	mKIF1C_P16	TGACCAAACCAGACTCGTCATTATCATC
	mKIF1C_P17	CTGACCTTTTCTGAATCCAGGCCAGTAAGCT
	mKIF1C_P18	AGTTTAGACAGGTCTTGCACGTACGGGC
	mKIF1C_P19	CATCCTTGCTCTGTTTGGGATTAATGATGGAGGT
	mKIF1C_P20	TTCGGCACAGCTCCCTCATCTTGAGAGC
	mKIF1C_P21	CGTCGCTGAGGGATCTGATAGACTCTTC
	mKIF1C_P22	TTCACAAGGCTCCAGAGTAACCATCACTT
	mKIF1C_P23	CGGGTGATTGAAGCGGAAAACATGGTTC
	mKIF1C_P24	TTTACTGCCTGCATCTTCAGGTCAGCCATGGT
hDYNC1H1	hDYNC1H1_P01	GTCTGCACGGGTGAAGTTCAGGTAGAC	Y	TTACACTCGGACCTCGTCGACATGCATT
	hDYNC1H1_P02	CCAGATGCAGCTGCCAGTGAGATGTT
	hDYNC1H1_P03	CGTCGACCTTGCATGCCAGCTTAAAC
	hDYNC1H1_P04	TGACCGCAGGTCAGACTCTCCAAATT
	hDYNC1H1_P05	GTTGATCTCCATGGTGAGGAAGAGTCG
	hDYNC1H1_P06	GATGCCAAATTGCTCGTCTGCCTGAA
	hDYNC1H1_P07	CTGCATGACAATGTCCGTCTCCTCAA
	hDYNC1H1_P08	ACAGTTGGATCCCGGGTGGACAGGAA
	hDYNC1H1_P09	GTCCAGAGGGGTCAATGATCAGCGGA
	hDYNC1H1_P10	ATCTGCTGGTCAAAGTAACCCGCGTA
	hDYNC1H1_P11	ATGATGATGGAGCGGATCTGCTTCCA
	hDYNC1H1_P12	TAGCCGAGCATTCGCCTGGTGAAGAG
	hDYNC1H1_P13	AAACGAGACAGGGTAGTTTTTCCTGCTC
	hDYNC1H1_P14	GGAAGTGCTTCAGAGCAACCGTGTCG
	hDYNC1H1_P15	TCTGCATACGTCCGCAGGGATGGAAT
	hDYNC1H1_P16	GAGTTCAAGTTCTCAACCCACTCTGG
	hDYNC1H1_P17	CACCAACTTCTTCTCCATCTCCATAT
	hDYNC1H1_P18	CTGTGAGTACAGCATGACCTGGGCGA
	hDYNC1H1_P19	TCCAAGCTGATGGCCAAGAGCTTTGA
	hDYNC1H1_P20	TGCTCCATGAGGACAGAGTCTGCTAA
	hDYNC1H1_P21	GTTCAGGATGATGCTCGAAACTCCAG
	hDYNC1H1_P22	CACTGCCTGTGAAGATACCTTCCAGG
	hDYNC1H1_P23	GAGGGCATCCAAATTTTGTCGAAGCTTT
	hDYNC1H1_P24	CTGTAATTCTTCTAAGGCCACCTGCA
	hDYNC1H1_P25	CAGGGCCATCAGGCATCCGTGTTAAA
	hDYNC1H1_P26	GATACAGCTTGTATCTGCACTCTTCA
	hDYNC1H1_P27	CAGCTTGCAGACGGACGCCCAATATT
	hDYNC1H1_P28	TTCACAATCGCCAGTGGGACGCGGAA
	hDYNC1H1_P29	TGTCGTGAAGAGACTCAATGTCATCTTTC
	hDYNC1H1_P30	GTAAGGCAGTTCCTGATGCAGGATCT
	hDYNC1H1_P31	TCAATATTTTGCTGCAAGTGAAGGAGTCC
	hDYNC1H1_P32	GAATGCAAAGTTTCGTAGGGCGAGTCTTC
	hDYNC1H1_P33	GTGACTCCGAAGCTGCAAGCGTCAAG
	hDYNC1H1_P34	CTCCGAGGCAAGATCCCTTTCACTAG
	hDYNC1H1_P35	TCTTTAGTGCAGACCACGGGATCTTA
	hDYNC1H1_P36	CCTGGCGGTGGCTCGAACACAAAGAT
	hDYNC1H1_P37	CTGCAGGGAATGCAACTTCTTCTCCA
	hDYNC1H1_P38	CTCTCAAGAAGTGCTGGAATTCTGCA
	hDYNC1H1_P39	GATTTTTCCAGCTGACGCAAACGGAG
	hDYNC1H1_P40	ACTTCACGGTTCAGCACCGGGTTCAA
	hDYNC1H1_P41	CCTATTGAATCGTTTCAGCATGATGGC
	hDYNC1H1_P42	TGTCTGCATAGTTAAGCTGTGCAATTG
	hDYNC1H1_P43	CTCAATGACGGCAGGTTCCACCTTAT
	hDYNC1H1_P44	CTGCGGCAGCTTATCATACACAACTG
	hDYNC1H1_P45	GAGGTTGACGGAATATTCTGTCAATCCT
	hDYNC1H1_P46	CGAATGAGGCCTTCAACAGGCAGGGT
	hDYNC1H1_P47	CTGTCTCCAGACAGGGACCAGAGTAT
	hDYNC1H1_P48	CACCATCATCAGGCCATGATTGATCT
	hDYNC1H1_P49	CCTGTGATACTGGACTCCAGGGAACA
	hDYNC1H1_P50	CCAAGCTCCGGAACAGCTTCTTCAAG
	hDYNC1H1_P51	GCTGTAACACATCAGTTTGCTTAGGGT
	hDYNC1H1_P52	CACAAGCTGGGCCTGGTATTTATCAA
	hDYNC1H1_P53	GGAAAGATGACCGCTCTCTTTCCAGA
	hDYNC1H1_P54	TTGTAATACGGAGAGAGCTTCATGGCC
	hDYNC1H1_P55	AGGCTGTACTGAAACCCAGGGTTGCT
	hDYNC1H1_P56	AGAGCTCAACTTGCTTCTCAAACTGC
	hDYNC1H1_P57	ATTCGTAATGTACACCCACCTGGTAC
	hDYNC1H1_P58	TGGTGGATTCAAGTAGATTACCTGATTGGT
	hDYNC1H1_P59	TTCAATCTCCATGTCAAGCTTGTTGAC
	hDYNC1H1_P60	TTCAGCTTAAGCACATTTCCAGTTCGG
mDYNC1H1	mDYNC1H1_P01	ACAGTGCATTGAACCTGGAGAAAATCCTGT	X	CCTCCTAAGTTTCGAGCTGGACTCAGTG
	mDYNC1H1_P02	GGGTCTTCAACCTTATCACCAAAGTCTGTT
	mDYNC1H1_P03	ATTTGCTGGTCAAAGTAGCCAGCGTAAGCAAT
	mDYNC1H1_P04	TGACTTGTGGAGCATCTGTATCCATGTCGACTTT
	mDYNC1H1_P05	AGGCATCATCTAAGAAGCTGGTCCTTGTT
	mDYNC1H1_P06	ATGAAGATAGCCATGTCTGGGCTAACCTT
	mDYNC1H1_P07	AGAGCCAAAAACTCCGTGCTGATACTCTT
	mDYNC1H1_P08	GGCCAGGAAGTTATTGAAGATCATGTCTGTGCT
	mDYNC1H1_P09	CATGTAGCCTTTCAGCAGCCTCTGAACAAACTT
	mDYNC1H1_P10	GAGAGTTTCATGGCAGAGACGCTGTTGATATGCTT
	mDYNC1H1_P11	TGCTTTATCCTCAGCTTGTCCAAGAAGAACCTGGT
	mDYNC1H1_P12	GACTTCGAAGCAAGCCACCATGACCTTTTCAAACT
	mDYNC1H1_P13	CCCGGTTGACGATCTCATAGTTGTAACTGT
	mDYNC1H1_P14	AATTGAGCTGTGCAATCGCCCACTTCACCATT
	mDYNC1H1_P15	TTCAATCTCCATGTCCAGCTTGTTGACCCAGT
	mDYNC1H1_P16	CACATCCTTGACGACAGCTTCGTTCTTCTGAAGT
	mDYNC1H1_P17	GATCTGGGAGTGGAATTCTGTCATGTTTGAGCCT
	mDYNC1H1_P18	GACTTGCATATCCTAGAGACAGGGATGCT
	mDYNC1H1_P19	GTGAACCTGCTTCAAGGACTCCATAGTGT
	mDYNC1H1_P20	GTCTGATGAAGGAGATGACTCTCTGTGTGCT
	mDYNC1H1_P21	GCCGTGGTTAATCTGCGTGATCTGATAGAGT
	mDYNC1H1_P22	CCAGCTGTTAGCTTGTGCCACATACTGTCTGGTT
	mDYNC1H1_P23	GTCTAGGTTTTGTCGAAGCTTCCGAGGCTGAT
	mDYNC1H1_P24	CTTTCCTTATCTGGACCAGGAGAGCTTGCCAT
mACTN1	mACTN1_P01	CTTATCTCCAGCCAGGATCTTGAAGGA	Y	TTACACTCGGACCTCGTCGACATGCATT
	mACTN1_P02	CCATGACCTGATCTGCAGTATCAGTA
	mACTN1_P03	TGCCGTCTCTCGGGACATAAAGTCGA
	mACTN1_P04	GGTCTACAATGCTCATGATTCGGGCA
	mACTN1_P05	ACCCAAGCTGATGAGGCAGGCTTTGA
	mACTN1_P06	AGTTGGTGTGCTTATTGTCAAAGATAAGTGCC
	mACTN1_P07	CCAGGGTGCCGTGCATCTCAATGGAA
	mACTN1_P08	ATGATAGGTCTGGACGATCTTGGACACT
	mACTN1_P09	ATTGTGGATGCCCAGAATGGCGAGGC
	mACTN1_P10	CTGGTCACAGATCTTTTGGCAACGAGC
	mACTN1_P11	TGACACTTGGCGAGTCATAGTAGTCCAG
	mACTN1_P12	ATTAAGCTCCTGGGCAATGGCCGCAA
	mACTN1_P13	CTGGTGGGCAGCCAGATCACTCTCAA
	mACTN1_P14	CCAACAGATCACTGGCCAGCTTCTCA
	mACTN1_P15	GCATCCAGCATCTTAGGGATGTCCAG
	mACTN1_P16	TCCATAGTCAATCAACTCGGGCCGGT
	mACTN1_P17	ACCACAGGAGTAACCCTTCTTTAGCT
	mACTN1_P18	CAGGGTCATCTTCACATTCCCATCCA
	mACTN1_P19	ATTTCTTCAGCTCCGATGGACACCAG
	mACTN1_P20	CAGGAGCAGCATGAGCTTCAGGCCAT
	mACTN1_P21	TTAGAGGTCGCTCTCGCCATACAGTG
	mACTN1_P22	GGCGCAGCTCATCCTCTGTGATGTAA
	mACTN1_P23	TGGAACGTCACTACCCCCAAGCGGTT
	mACTN1_P24	TTCGTTCATCTGTTCCTGGCTGATGC
smiFISH SECONDARY PROBES
Secondary probes are pre-hybridized on primary probes and yield the fluorescent labeling.
Target sequence	Probe name	Probe sequence
FLAP X	FLAP X-Cy3	/5Cy3/CACTGAGTCCAGCTCGAAACTTAGGAGG/3Cy3Sp/
FLAP Y	FLAP Y-Cy3	/5Cy3/AATGCATGTCGACGAGGTCCGAGTGTAA/3Cy3Sp/
FLAP Y	FLAP Y-Cy5	/5Cy5/AATGCATGTCGACGAGGTCCGAGTGTAA/3Cy5Sp/
smFISH PROBES
Target sequence	Probe name	Probe sequence
		(5' end on the left, 3' end on the right ; X = amino-allyl-T)
GFP	GFP-1	AXGAACCTGCGTGCAAXCCATCTTGTTCAAXGGCCGATCCCATXA
	GFP-2	AXTCTGTTGTGCCCAGXCATAGCCGAATAGCCXCTCCACCCAAXA
	GFP-3	AXAGCCGGAACACGGCGGCAXCAGAGCAGCCGATTXA
	GFP-4	AXGTTCATTCAGGGCACCGGACAGGXCGGTCTTGACAAAAAGAAXA
	GFP-5	AXGCTTCAGTGACAACGXCGAGCACAGCXGCGCAAGGAAXA
	GFP-6	AXAGATGACAGGAGAXCCTGCCCCGGCACXTCGCCCAATAXA
	GFP-7	AXCATTGCATCAGCCAXGATGGATACTTTCXCGGCAGGAGCAAXA
	GFP-8	AXATGTTTCGCTTGGXGGTCGAATGGGCAGGXAGCCGGATCAAXA
	GFP-9	AXGATCATCCTGAXCGACAAGACCGGCXTCCATCCGAGTACGTXA
	GFP-10	AXATATTCGGCAAGCAGGCAXCGCCATGGGTCACGACGAGATXA
	GFP-11	AXCCGGCCACAGTCGATGAAXCCAGAAAAGCGGCCATTTTCCAXA
	GFP-12	AXTCTTCAGCAATAXCACGGGTAGCCAACGCXATGTCCTGATAGXA
	GFP-13	AXGCGATACCGTAAAGCAXGAGGAAGCGGTCAGCCCATTXA
	GFP-14	AXAACTCGTCAAGAAGGCGAXAGAAGGCGATGCGCTGCGAATXA
	GFP-15	AXTGGACGTAGCCTTCGGGCAXGGCGGACTTGAAGAAGTXA
	GFP-16	AXTGCTTCATGTGGXCGGGGTAGCGGCXGAAGCACTGCAXA
	GFP-17	AXTTGCCGGTGGXGCAGATGAACTXCAGGGTCAGCTTGCCXA
	GFP-18	AXACACGCTGAACXTGTGGCCGTTXACGTCGCCGTCCAXA
	GFP-19	AXATGGGCACCACCCCGGXGAACAGCTCCTCGCCCTTXA
IRES-Neo	IRES-Neo-1	AXGGTGGAAAATAACATAXAGACAAACGCACACCGGCCTTATTCCXA
	IRES-Neo-2	AXAAGACAGGGCCAGGXTTCCGGGCCCXCACATTGCCAAAAXA
	IRES-Neo-3	AXTTCCTTTGGCGAGAGGGGAAAGACCCCXAGGAATGCTCGTXA
	IRES-Neo-4	AXAGAGGAACTGCTXCCTTCACGACATXCAACAGACCCTGCAXA
	IRES-Neo-5	AXCTGCAAAGGGTCGCXACAGACGTTGTTXGTCTTCAAGAAGCTXA
	IRES-Neo-6	AXTTATACACGTGGCTTTXGGCCGCAGAGGCACCTGTCGCCAXA
	IRES-Neo-7	AXTATCCAACTCACAACGXGGCACTGGGGTXGTGCCGCCTTTXA
	IRES-Neo-8	AXGCCCCTTGTTGAATACGCTXGAGGAGAGCCATTTGACTCTTXA
	IRES-Neo-9	AXCCCCAGATCAGAXCCCATACAATGGGGXACCTTCTGGGCAXA
	IRES-Neo-10	AXCGGGGGGCCTAGACGXTTTTTTAACCTCGACXAAACACATGTAXA
	IRES-Neo-11	AXTGGCCATATTATCATCGTGTTTTXCAAAGGAAAACCACGTCCCCXA
	IRES-Neo-12	AXGGCCGATCCCAXAACACCCCTTGTATXACTGTTTATGTAAGCAGXA
	IRES-Neo-13	AXCCAAGCGGCCGGAGAACCXGCGTGCAATCCATCTTGTTXA
	IRES-Neo-14	AXAGAGCAGCCGATTGXCTGTTGTGCCCAGXCATAGCCGAATXA
	IRES-Neo-15	AXTCATTCAGGGCACCGGACAGGXCGGTCTTGACAAAAAGAAXA
	IRES-Neo-16	AXCGCTTCAGTGACAACGXCGAGCACAGCXGCGCAAGGAAXA
	IRES-Neo-17	AXAGATGACAGGAGAXCCTGCCCCGGCACXTCGCCCAATAXA
	IRES-Neo-18	AXTGCAGCCGCCGCAXTGCATCAGCCAXGATGGATACTTTCTXA
	IRES-Neo-19	AXATGTTTCGCTXGGTGGTCGAAXGGGCAGGTAGCCGGAXA
	IRES-Neo-20	AXATCCTGATCGACAAGACCGGCXTCCATCCGAGTACGTGXA
	IRES-Neo-21	AXTTTCCACCATGATATXCGGCAAGCAGGCAXCGCCATGGGTXA
